# Supplementary material for: Clinical, Virological, and Pathological Outcomes Associated with Viral Dose in AG129 Mice Infected with Chikungunya Virus: An In Vivo Model to Study Viral Pathogenesis and Antiviral Preclinical Evaluation
Source: Pathogens. 2026 Apr 22;15(5):454. doi: 10.3390/pathogens15050454 (PMC13209420; doi:10.3390/pathogens15050454)
Supplement: Supplementary file 1 [file pathogens-15-00454-s001.zip]

Archive with 1 entries (1 files):
- pathogens-4213688-supplementary.pdf
